# Supplementary material for: Dietary and Plasma Phospholipid Profiles in Vegans and Omnivores—Results from the RBVD Study
Source: Nutrients. 2022 Jul 14;14(14):2900. doi: 10.3390/nu14142900 (PMC9320578; doi:10.3390/nu14142900)
Supplement: Supplementary file 1 [file nutrients-14-02900-s001.zip]

Archive with 1 entries (1 files):
- nutrients-1814922-supplementary.pdf
